# Supplementary material for: Functional inactivation of OsGCNT induces enhanced disease resistance to Xanthomonas oryzae pv. oryzae in rice
Source: BMC Plant Biol. 2018 Nov 1;18:264. doi: 10.1186/s12870-018-1489-9 (PMC6211509; doi:10.1186/s12870-018-1489-9)
Supplement: Supplementary file 1 — Dataset 1. GO enrichment analysis of DEGs. (XLS 69 kb) [file 12870_2018_1489_MOESM1_ESM.xls]

## Sheet: Total Group
Supplemental Data 1. GO enrichment analysis of DEGs.
GO Accession	GO Term	GO Ontology	Number of GO-annotated genes in cluster	Total number of GO-annotated genes in assembly	Hypergeometric p-value. Bonferroni adjusted
GO:0055114	oxidation-reduction process	P	316	1984	0.00397
GO:0016491	oxidoreductase activity	F	309	1917	0.00064
GO:0016705	oxidoreductase activity, acting on paired donors, with incorporation or reduction of molecular oxygen	F	105	547	0.00347
GO:0004497	monooxygenase activity	F	82	411	0.00864
GO:0005506	iron ion binding	F	94	496	0.01796
GO:0003824	catalytic activity	F	1380	10301	0.02574
GO:0016301	kinase activity	F	300	1946	0.03768
GO:0009570	chloroplast stroma	C	129	631	7.78e-07
GO:0009532	plastid stroma	C	132	655	1.29e-06
GO:0031982	vesicle	C	695	4752	5.85e-06
GO:0016023	cytoplasmic membrane-bounded vesicle	C	693	4739	6.37e-06
GO:0031410	cytoplasmic vesicle	C	693	4739	6.37e-06
GO:0031988	membrane-bounded vesicle	C	694	4748	6.69e-06
GO:0005576	extracellular region	C	173	988	0.00019
GO:0044434	chloroplast part	C	212	1261	0.00023
GO:0044435	plastid part	C	215	1295	0.00048
GO:0048046	apoplast	C	84	457	0.02742

## Sheet: Up-regulated Group
Supplemental Data 1. GO enrichment analysis of DEGs.
GO Accession	GO Term	GO Ontology	Number of GO-annotated genes in cluster	Total number of GO-annotated genes in assembly	Hypergeometric p-value. Bonferroni adjusted
GO:0055114	oxidation-reduction process	P	204	1984	0.00036
GO:0015711	organic anion transport	P	35	230	0.04539
GO:0016491	oxidoreductase activity	F	201	1917	8.56e-05
GO:0005506	iron ion binding	F	66	496	0.00138
GO:0016705	oxidoreductase activity, acting on paired donors, with incorporation or reduction of molecular oxygen	F	71	547	0.00143
GO:0003824	catalytic activity	F	837	10301	0.00567
GO:0020037	heme binding	F	67	544	0.01524
GO:0004497	monooxygenase activity	F	54	411	0.01559
GO:0046906	tetrapyrrole binding	F	69	575	0.02671
GO:0016023	cytoplasmic membrane-bounded vesicle	C	422	4739	7.49e-06
GO:0031410	cytoplasmic vesicle	C	422	4739	7.49e-06
GO:0031988	membrane-bounded vesicle	C	422	4748	9.5e-06
GO:0031982	vesicle	C	422	4752	1.05e-05

## Sheet: Down-regulated Group
Supplemental Data 1. GO enrichment analysis of DEGs.
GO Accession	GO Term	GO Ontology	Number of GO-annotated genes in cluster	Total number of GO-annotated genes in assembly	Hypergeometric p-value. Bonferroni adjusted
GO:0015979	photosynthesis	P	42	292	3.16e-06
GO:0044710	single-organism biosynthetic process	P	163	1997	3.2e-06
GO:0019682	glyceraldehyde-3-phosphate metabolic process	P	31	195	3.87e-05
GO:0046148	pigment biosynthetic process	P	28	176	0.00017
GO:0042440	pigment metabolic process	P	31	215	0.00037
GO:0019684	photosynthesis, light reaction	P	28	183	0.0004
GO:0010207	photosystem II assembly	P	18	90	0.00104
GO:0009240	isopentenyl diphosphate biosynthetic process	P	21	120	0.00133
GO:0046490	isopentenyl diphosphate metabolic process	P	21	120	0.00133
GO:0043436	oxoacid metabolic process	P	112	1374	0.00167
GO:0006082	organic acid metabolic process	P	112	1375	0.00173
GO:0009657	plastid organization	P	37	303	0.00188
GO:0006090	pyruvate metabolic process	P	33	255	0.00193
GO:0051186	cofactor metabolic process	P	53	518	0.00303
GO:0019288	isopentenyl diphosphate biosynthetic process, methylerythritol 4-phosphate pathway	P	20	116	0.00305
GO:0016109	tetraterpenoid biosynthetic process	P	15	71	0.00421
GO:0016117	carotenoid biosynthetic process	P	15	71	0.00421
GO:0006081	cellular aldehyde metabolic process	P	34	278	0.00485
GO:0006091	generation of precursor metabolites and energy	P	56	569	0.00519
GO:0019752	carboxylic acid metabolic process	P	106	1320	0.00655
GO:1901135	carbohydrate derivative metabolic process	P	80	927	0.0082
GO:0044281	small molecule metabolic process	P	147	2000	0.01183
GO:0016108	tetraterpenoid metabolic process	P	15	77	0.01213
GO:0016116	carotenoid metabolic process	P	15	77	0.01213
GO:0016053	organic acid biosynthetic process	P	59	628	0.01214
GO:0046394	carboxylic acid biosynthetic process	P	59	628	0.01214
GO:0044272	sulfur compound biosynthetic process	P	30	243	0.0149
GO:0009668	plastid membrane organization	P	20	129	0.01617
GO:0010027	thylakoid membrane organization	P	20	129	0.01617
GO:0032787	monocarboxylic acid metabolic process	P	68	765	0.01622
GO:0006732	coenzyme metabolic process	P	43	415	0.02018
GO:0008299	isoprenoid biosynthetic process	P	32	284	0.04948
GO:0009532	plastid stroma	C	84	655	2.65e-12
GO:0009570	chloroplast stroma	C	81	631	7.69e-12
GO:0044435	plastid part	C	126	1295	7.46e-10
GO:0044434	chloroplast part	C	123	1261	1.18e-09
GO:0034357	photosynthetic membrane	C	46	351	1.5e-06
GO:0044436	thylakoid part	C	47	372	3.32e-06
GO:0009579	thylakoid	C	59	525	4.11e-06
GO:0009534	chloroplast thylakoid	C	50	426	1.28e-05
GO:0031976	plastid thylakoid	C	50	426	1.28e-05
GO:0031984	organelle subcompartment	C	71	705	1.37e-05
GO:0042651	thylakoid membrane	C	43	341	1.43e-05
GO:0009535	chloroplast thylakoid membrane	C	39	317	0.0001
GO:0055035	plastid thylakoid membrane	C	39	317	0.0001
GO:0009507	chloroplast	C	187	2607	0.00034
GO:0009941	chloroplast envelope	C	59	636	0.00238
GO:0009526	plastid envelope	C	59	659	0.00676
GO:0031977	thylakoid lumen	C	13	67	0.00704
