# Supplementary material for: Functional inactivation of OsGCNT induces enhanced disease resistance to Xanthomonas oryzae pv. oryzae in rice
Source: BMC Plant Biol. 2018 Nov 1;18:264. doi: 10.1186/s12870-018-1489-9 (PMC6211509; doi:10.1186/s12870-018-1489-9)
Supplement: Supplementary file 2 — Dataset 2. Functional enrichment analysis of DEGs based on KEGG metabolic pathways. (XLS 52 kb) [file 12870_2018_1489_MOESM2_ESM.xls]

## Sheet: Total Group
Supplemental Data 2. Functional enrichment analysis of DEGs based on KEGG metabolic pathways.
KEGG ID	KEGG Pathway	Number of KEGG-annotated genes in cluster	Total number of KEGG-annotated genes in assembly	Hypergeometric p-value. Bonferroni adjusted	Gene ID
osa01110	Biosynthesis of secondary metabolites	144	977	7.29211e-07	OS04G0532400; OS04G0651000; OS07G0694600; OS10G0167300; OS03G0805100; OS05G0211100; OS07G0197100; OS10G0546600; OS05G0182201; OS08G0140300; OS06G0306300; OS01G0962700; OS06G0695500; OS06G0338700; OS08G0342400; OS12G0607000; OS03G0269000; OS04G0531900; OS08G0441500; OS11G0112200; OS07G0572100; OS02G0771600; OS06G0246500; OS01G0581300; OS04G0688100; OS12G0615400; OS02G0101500; OS08G0277200; OS03G01…
osa01100	Metabolic pathways	227	1730	3.28124e-06	OS01G0183000; OS04G0651000; OS08G0560900; OS07G0694600; OS12G0434400; OS10G0167300; OS03G0805100; OS05G0211100; OS12G0210200; OS07G0197100; OS10G0546600; OS03G0202001; OS02G0103800; OS06G0655100; OS05G0182201; OS03G0784700; OS06G0226950; OS08G0140300; OS06G0196600; OS06G0306300; OS01G0962700; OS06G0695500; OS04G0634700; OS03G0826600; OS06G0604300; OS01G0151500; OS06G0338700; OS08G0342400; OS12G06…
osa00710	Carbon fixation in photosynthetic organisms	23	87	1.14453e-05	OS12G0291400; OS11G0216000; OS07G0630800; OS01G0118000; OS01G0660300; OS08G0120600; OS03G0129300; OS10G0442100; OS10G0390500; OS04G0306400; OS03G0255500; OS07G0108300; OS05G0186300; OS02G0698000; OS02G0152400; OS05G0496200; OS06G0608700; OS12G0292400; OS03G0773800; OS01G0276700; OS08G0434300; OS06G0668200; OS10G0503500
osa00360	Phenylalanine metabolism	30	156	0.000389978	OS04G0651000; OS06G0306300; OS01G0962700; OS06G0695500; OS06G0338700; OS11G0112200; OS07G0572100; OS04G0688100; OS05G0427400; OS09G0481400; OS03G0121200; OS11G0644800; OS10G0109300; OS07G0677100; OS02G0302200; OS04G0518100; OS06G0521500; OS02G0168100; OS04G0269600; OS03G0235000; OS08G0113000; OS04G0476100; OS06G0547100; OS02G0626400; OS06G0681600; OS02G0306401; OS07G0694300; OS07G0677400; OS07G06…
osa00260	Glycine; serine and threonine metabolism	17	71	0.000561371	OS06G0655100; OS06G0338700; OS08G0342400; OS07G0572100; OS02G0101500; OS05G0160000; OS04G0623800; OS03G0713000; OS05G0429000; OS04G0269600; OS07G0108300; OS04G0476100; OS08G0447000; OS12G0543600; OS01G0328700; OS01G0711400; OS09G0294000
osa00010	Glycolysis / Gluconeogenesis	26	132	0.000640378	OS10G0167300; OS07G0197100; OS06G0246500; OS03G0189600; OS11G0216000; OS05G0160000; OS01G0118000; OS04G0603000; OS01G0660300; OS08G0120600; OS10G0442100; OS04G0458600; OS02G0647900; OS05G0194900; OS06G0256500; OS03G0255500; OS06G0136600; OS12G0178000; OS01G0328700; OS06G0151900; OS05G0496200; OS08G0431300; OS06G0608700; OS01G0276700; OS06G0668200; OS04G0404800
osa00195	Photosynthesis	13	55	0.0027594	OS03G0835900; OS01G0860601; OS08G0560900; OS02G0103800; OS03G0784700; OS07G0147900; OS04G0414700; OS10G0461100; OS07G0147500; OS04G0412200; OS04G0690800; OS07G0147550; OS06G0107700
osa00960	Tropane; piperidine and pyridine alkaloid biosynthesis	8	27	0.00411856	OS06G0338700; OS03G0269000; OS07G0572100; OS11G0644800; OS02G0302200; OS04G0269600; OS04G0476100; OS02G0306401
osa00906	Carotenoid biosynthesis	8	27	0.00411856	OS10G0546600; OS04G0578400; OS01G0581300; OS03G0125100; OS12G0626400; OS09G0555500; OS12G0617400; OS10G0533500
osa00061	Fatty acid biosynthesis	9	33	0.00441289	OS06G0196600; OS07G0616200; OS07G0561500; OS07G0170000; OS09G0505300; OS04G0445700; OS09G0277800; OS03G0741000; OS08G0200100
osa00620	Pyruvate metabolism	16	80	0.00574329	OS06G0246500; OS11G0216000; OS05G0160000; OS07G0630800; OS01G0660300; OS02G0647900; OS03G0255500; OS12G0178000; OS05G0186300; OS01G0328700; OS08G0431300; OS03G0773800; OS01G0276700; OS08G0434300; OS04G0404800; OS10G0503500
osa00270	Cysteine and methionine metabolism	17	90	0.0081263	OS08G0342400; OS12G0607000; OS02G0771600; OS01G0978100; OS11G0644800; OS12G0623900; OS02G0222100; OS02G0302200; OS06G0564500; OS10G0517500; OS04G0578000; OS04G0669900; OS02G0611200; OS06G0175800; OS02G0306401; OS06G0149900; OS09G0294000
osa00950	Isoquinoline alkaloid biosynthesis	8	30	0.00826714	OS08G0140300; OS06G0338700; OS07G0572100; OS11G0644800; OS02G0302200; OS04G0269600; OS04G0476100; OS02G0306401
osa00940	Phenylpropanoid biosynthesis	32	205	0.0084002	OS04G0651000; OS06G0306300; OS01G0962700; OS06G0695500; OS08G0441500; OS11G0112200; OS04G0688100; OS08G0277200; OS05G0427400; OS09G0481400; OS03G0121200; OS10G0512400; OS10G0109300; OS03G0749300; OS07G0677100; OS04G0518100; OS06G0521500; OS04G0474800; OS03G0235000; OS09G0511600; OS01G0591000; OS03G0749500; OS08G0113000; OS06G0547100; OS02G0626400; OS06G0681600; OS09G0127300; OS07G0694300; OS07G06…
osa00350	Tyrosine metabolism	11	49	0.00857925	OS12G0210200; OS08G0140300; OS06G0338700; OS07G0572100; OS03G0189600; OS11G0644800; OS02G0302200; OS02G0168100; OS04G0269600; OS04G0476100; OS02G0306401
osa00770	Pantothenate and CoA biosynthesis	8	31	0.0101779	OS02G0608600; OS07G0179400; OS03G0231600; OS02G0134000; OS02G0575200; OS12G0133400; OS01G0652600; OS11G0256050
osa00410	beta-Alanine metabolism	8	32	0.0123975	OS06G0338700; OS07G0572100; OS03G0236200; OS04G0269600; OS02G0647900; OS12G0178000; OS04G0476100; OS03G0720300
osa00910	Nitrogen metabolism	8	36	0.0248844	OS06G0265000; OS04G0623800; OS04G0412500; OS05G0555600; OS01G0357100; OS01G0639900; OS02G0765900; OS03G0291500
osa00902	Monoterpenoid biosynthesis	3	7	0.0265224	OS04G0532400; OS04G0531900; OS04G0531750
osa00250	Alanine; aspartate and glutamate metabolism	9	44	0.029716	OS02G0134400; OS06G0265000; OS05G0555600; OS03G0236200; OS10G0390500; OS07G0108300; OS01G0570700; OS03G0720300; OS03G0291500
osa00650	Butanoate metabolism	6	25	0.0350334	OS06G0246500; OS02G0608600; OS03G0236200; OS03G0118800; OS03G0720300; OS11G0256050
osa00290	Valine; leucine and isoleucine biosynthesis	6	27	0.0492914	OS06G0246500; OS02G0608600; OS03G0713000; OS03G0231600; OS01G0652600; OS11G0256050

## Sheet: Up-regulated Group
Supplemental Data 2. Functional enrichment analysis of DEGs based on KEGG metabolic pathways.
KEGG ID	KEGG Pathway	Number of KEGG-annotated genes in cluster	Total number of KEGG-annotated genes in assembly	Hypergeometric p-value. Bonferroni adjusted	Gene ID
osa01110	Biosynthesis of secondary metabolites	79	977	3.66396e-05	OS04G0532400; OS04G0651000; OS07G0694600; OS05G0211100; OS05G0182201; OS08G0140300; OS01G0962700; OS06G0338700; OS12G0607000; OS04G0531900; OS08G0441500; OS11G0112200; OS07G0572100; OS04G0688100; OS03G0189600; OS02G0680600; OS05G0427400; OS11G0216000; OS05G0160000; OS02G0571100; OS09G0481400; OS07G0630800; OS10G0512400; OS11G0644800; OS12G0623900; OS01G0118000; OS10G0389300; OS04G0640600; OS03G07…
osa00710	Carbon fixation in photosynthetic organisms	13	87	0.000544246	OS11G0216000; OS07G0630800; OS01G0118000; OS01G0660300; OS08G0120600; OS03G0129300; OS10G0390500; OS03G0255500; OS05G0186300; OS02G0152400; OS01G0276700; OS08G0434300; OS10G0503500
osa01100	Metabolic pathways	118	1730	0.000680322	OS01G0183000; OS04G0651000; OS07G0694600; OS12G0434400; OS05G0211100; OS12G0210200; OS03G0202001; OS05G0182201; OS03G0784700; OS08G0140300; OS01G0962700; OS04G0634700; OS03G0826600; OS01G0151500; OS06G0338700; OS12G0607000; OS10G0184300; OS08G0441500; OS11G0112200; OS07G0572100; OS04G0688100; OS03G0189600; OS02G0680600; OS02G0778600; OS05G0427400; OS07G0691100; OS11G0216000; OS05G0160000; OS02G05…
osa00360	Phenylalanine metabolism	18	156	0.00127654	OS04G0651000; OS01G0962700; OS06G0338700; OS11G0112200; OS07G0572100; OS04G0688100; OS05G0427400; OS09G0481400; OS11G0644800; OS04G0518100; OS06G0521500; OS02G0168100; OS03G0235000; OS08G0113000; OS06G0547100; OS02G0626400; OS06G0681600; OS04G0688300
osa00940	Phenylpropanoid biosynthesis	21	205	0.00237934	OS04G0651000; OS01G0962700; OS08G0441500; OS11G0112200; OS04G0688100; OS05G0427400; OS09G0481400; OS10G0512400; OS03G0749300; OS04G0518100; OS06G0521500; OS04G0474800; OS03G0235000; OS09G0511600; OS08G0113000; OS06G0547100; OS02G0626400; OS06G0681600; OS09G0127300; OS12G0240900; OS04G0688300
osa00620	Pyruvate metabolism	11	80	0.00283355	OS11G0216000; OS05G0160000; OS07G0630800; OS01G0660300; OS03G0255500; OS12G0178000; OS05G0186300; OS01G0276700; OS08G0434300; OS04G0404800; OS10G0503500
osa00902	Monoterpenoid biosynthesis	3	7	0.00425769	OS04G0532400; OS04G0531900; OS04G0531750
osa00906	Carotenoid biosynthesis	5	27	0.0119229	OS04G0578400; OS03G0125100; OS12G0626400; OS09G0555500; OS12G0617400
osa00350	Tyrosine metabolism	7	49	0.0131026	OS12G0210200; OS08G0140300; OS06G0338700; OS07G0572100; OS03G0189600; OS11G0644800; OS02G0168100
osa00010	Glycolysis / Gluconeogenesis	13	132	0.0204951	OS03G0189600; OS11G0216000; OS05G0160000; OS01G0118000; OS01G0660300; OS08G0120600; OS04G0458600; OS05G0194900; OS03G0255500; OS12G0178000; OS06G0151900; OS01G0276700; OS04G0404800
osa00410	beta-Alanine metabolism	5	32	0.0240293	OS06G0338700; OS07G0572100; OS03G0236200; OS12G0178000; OS03G0720300
osa00260	Glycine, serine and threonine metabolism	8	71	0.0312962	OS06G0338700; OS07G0572100; OS05G0160000; OS05G0429000; OS08G0447000; OS12G0543600; OS01G0711400; OS09G0294000
osa01040	Biosynthesis of unsaturated fatty acids	6	47	0.0346574	OS03G0290300; OS07G0417200; OS07G0416900; OS07G0561500; OS07G0170000; OS08G0200100
osa00944	Flavone and flavonol biosynthesis	2	6	0.0356477	OS01G0176000; OS03G0367101
osa00270	Cysteine and methionine metabolism	9	90	0.0451922	OS12G0607000; OS11G0644800; OS12G0623900; OS02G0222100; OS10G0517500; OS04G0669900; OS02G0611200; OS06G0149900; OS09G0294000

## Sheet: Down-regulated Group
Supplemental Data 2. Functional enrichment analysis of DEGs based on KEGG metabolic pathways.
KEGG ID	KEGG Pathway	Number of KEGG-annotated genes in cluster	Total number of KEGG-annotated genes in assembly	Hypergeometric p-value. Bonferroni adjusted	Gene ID
osa01100	Metabolic pathways	109	1730	0.00166374	OS08G0560900, OS10G0167300, OS03G0805100, OS07G0197100, OS10G0546600, OS02G0103800, OS06G0655100, OS06G0226950, OS06G0196600, OS06G0306300, OS06G0695500, OS06G0604300, OS08G0342400, OS03G0269000, OS10G0545200, OS12G0291400, OS02G0771600, OS06G0246500, OS01G0581300, OS01G0516700, OS12G0615400, OS01G0978100, OS02G0101500, OS08G0277200, OS06G0265000, OS03G0121200, OS04G0623800, OS02G0608600, OS11G05…
osa04144	Endocytosis	13	106	0.00190234	OS05G0105100, OS06G0604300, OS03G0112101, OS11G0703900, OS03G0821100, OS07G0479400, OS06G0604200, OS11G0104866, OS06G0308800, OS08G0537600, OS01G0286000, OS12G0104766, OS07G0658700
osa00061	Fatty acid biosynthesis	6	33	0.00474576	OS06G0196600, OS07G0616200, OS09G0505300, OS04G0445700, OS09G0277800, OS03G0741000
osa00195	Photosynthesis	8	55	0.00493227	OS08G0560900, OS02G0103800, OS04G0414700, OS10G0461100, OS07G0147500, OS04G0412200, OS07G0147550, OS06G0107700
osa01110	Biosynthesis of secondary metabolites	65	977	0.0053247	OS10G0167300, OS03G0805100, OS07G0197100, OS10G0546600, OS06G0306300, OS06G0695500, OS08G0342400, OS03G0269000, OS02G0771600, OS06G0246500, OS01G0581300, OS12G0615400, OS02G0101500, OS08G0277200, OS06G0265000, OS03G0121200, OS02G0608600, OS11G0525200, OS01G0134500, OS10G0109300, OS05G0555600, OS05G0349200, OS04G0603000, OS04G0610800, OS07G0677100, OS05G0129100, OS02G0302200, OS03G0330000, OS03G07…
osa00260	Glycine, serine and threonine metabolism	9	71	0.00740051	OS06G0655100, OS08G0342400, OS02G0101500, OS04G0623800, OS03G0713000, OS04G0269600, OS07G0108300, OS04G0476100, OS01G0328700
osa00960	Tropane, piperidine and pyridine alkaloid biosynthesis	5	27	0.00903996	OS03G0269000, OS02G0302200, OS04G0269600, OS04G0476100, OS02G0306401
osa00290	Valine, leucine and isoleucine biosynthesis	5	27	0.00903996	OS06G0246500, OS02G0608600, OS03G0713000, OS01G0652600, OS11G0256050
osa00710	Carbon fixation in photosynthetic organisms	10	87	0.0096664	OS12G0291400, OS10G0442100, OS04G0306400, OS07G0108300, OS02G0698000, OS05G0496200, OS06G0608700, OS12G0292400, OS03G0773800, OS06G0668200
osa00010	Glycolysis / Gluconeogenesis	13	132	0.0122877	OS10G0167300, OS07G0197100, OS06G0246500, OS04G0603000, OS10G0442100, OS02G0647900, OS06G0256500, OS06G0136600, OS01G0328700, OS05G0496200, OS08G0431300, OS06G0608700, OS06G0668200
osa00910	Nitrogen metabolism	5	36	0.0295166	OS06G0265000, OS04G0623800, OS04G0412500, OS05G0555600, OS01G0639900
osa00650	Butanoate metabolism	4	25	0.0315845	OS06G0246500, OS02G0608600, OS03G0118800, OS11G0256050
osa00660	C5-Branched dibasic acid metabolism	2	7	0.0425777	OS02G0608600, OS11G0256050
osa00402	Benzoxazinoid biosynthesis	1	1	0.0489262	OS03G0797400
